# Supplementary material for: Predictors of Clinical Hematological Toxicities under Radiotherapy in Patients with Cervical Cancer—A Risk Analysis
Source: Cancers (Basel). 2024 Aug 30;16(17):3032. doi: 10.3390/cancers16173032 (PMC11394146; doi:10.3390/cancers16173032)
Supplement: Supplementary file 1 [file cancers-16-03032-s001.zip]

Archive with 1 entries (1 files):
- cancers-3091228-supplementary.pdf
